# Supplementary material for: Noncanonical WNT5A controls the activation of latent TGF-β to drive fibroblast activation and tissue fibrosis
Source: J Clin Invest. 2024 Mar 26;134(10):e159884. doi: 10.1172/JCI159884 (PMC11093613; doi:10.1172/JCI159884)
Supplement: Supporting data values [file jci-134-159884-s041.xlsx]

## Sheet: Fig.1C
Healthy	SSc	cGvHD
1.5041	2.92175	1.95581
1.00992	2.25222	2.68404
1.15267	3.93031	1.91524
1.42711	2.90739	2.82833
0.454668	4.1477	2.03001
0.787405	3.4752	4.08468
0.739145	3.31954
0.92498	3.03454

## Sheet: Fig.1D
Healthy	IPF
0.499071	8.69884
0.500753	6.73348
1.03411	7.72277
0.687895	6.44085
1.52134	5.22055
2.087	5.94433
0.759024	6.0121
0.910806	6.92771

## Sheet: Fig.1E
Healthy	SSc
0.887	6.023
1.021	5.324
1.001	5.551
0.894	4.912
1.112	4.375
1.085	5.162

## Sheet: Fig.1F
Healthy	SSc
1.29671	4.08052
1.22232	4.45697
1.2456	5.57052
0.802955	5.0556
0.744649	3.82816
0.68777	1.83318
	5.06347

## Sheet: Fig.S1A
	Healthy													SSc
WNT4	0.000113	0.000323	0.000384	0.000389	9.71e-05	0.00048	0.000187	0.000125	0.000163	0.000368	0.000132	5.15e-05	0.000185	0.000438	0.000432	0.000298	0.000279	0.000236	0.000243	0.000247	0.000309	0.00079	0.000189	5.55e-05	7.42e-05	0.00059
WNT5A	0.0377	0.0118	0.00936	0.0154	0.0153	0.0167	0.00875	0.00249	0.00276	0.0422	0.00277	0.0125	0.0152	0.102	0.1227	0.127	0.179	0.1263	0.0139	0.11	0.152	0.013	0.107	0.118	0.0928	0.131
WNT5B	0.00952	0.00157	0.00127	0.00186	0.00172	0.00143	0.00876	0.00366	0.00333	0.00455	0.0221	0.0165	0.0185	0.0361	0.00488	0.0436	0.0078	0.00703	0.0066	0.00572	0.00703	0.0221	0.0145	0.00286	0.0249	0.00349
WNT11	4.98e-05	6.21e-05	6.77e-05	1e-05	1.31e-05	6.23e-05	9.38e-05	1.11e-05	4.84e-05	3.34e-05	5.43e-05	1.49e-05	4.17e-05	5.73e-05	0.000358	2.74e-05	1.38e-05	1.44e-05	1.35e-05	9.61e-05	0.000117	5.51e-05	1.41e-05	2.58e-05	3.11e-05	7.31e-05
WNT16	4.72e-05	8.88e-05	5.91e-05	0.000162	0.000321	6.74e-05	4.74e-05	7.32e-05	6.99e-05	4.28e-05	0.000112	0.000108	0.000506	0.000509	0.000216	0.000137	0.000336	0.000242	0.000279	0.000348	0.0005	0.000627	0.000649	0.000462	0.000556	0.000297

## Sheet: Fig.S1B
	[GSE130955] Early SSc	scl cGVHD	[GSE76809] SSc-ILD	[GSE81292] SSc-ILD
WNT1	ND	ND	-0.0881984	-0.0291
WNT2	1.58443	-3.16121	0.0394992	-0.233
WNT3	ND	-0.834735	ND	-0.307
WNT3A	-0.380293	-1.36886	ND	ND
WNT8A	ND	ND	ND	ND
WNT8B	-0.147361	ND	-0.115267	-0.298
WNT10A	-0.465474	-1.22675	ND	ND
WNT10B	-0.100888	-0.93489	0.000523	-0.447
WNT4	-0.344246	-3.0358	0.0342962	0.809
WNT5A	0.426655	1.2986	1.07251	0.922
WNT5B	-0.120346	-0.0434495	0.467931	0.135
WNT6	-0.334012	-0.446833	-0.469909	-0.0309
WNT7A	-0.127153	-0.896468	-0.483521	-0.278
WNT7B	-0.392326	-3.4178	-0.0294315	-0.176
WNT11	0.228306	-0.230332	0.296601	-0.227
WNT16	-0.213196	-3.0855	-0.306106	-0.107
WNT2B	-0.0855317	-0.584288	0.160146	-0.0509
WNT9A	-0.0398414	-2.28241	ND	ND
WNT9B	ND	0.414478	ND	ND
FZD3	-0.183222	0.457732	0.468508	0.642
FZD6	-0.0231593	0.327236	0.74208	0.998
FZD9	ND	0.319061	-0.424	-0.0855
FZD10	-0.0635251	-1.73078	0.486238	0.125
FZD1	0.0911355	0.0328304	0.503674	0.0582
FZD2	0.941583	1.61375	0.0364407	0.507
FZD4	0.678655	0.42677	-0.618142	-0.531
FZD5	0.116868	0.768753	-0.861891	0.118
FZD7	-0.183295	-0.520695	1.07299	0.815
FZD8	-0.0869042	-0.621745	ND	-0.00364
ROR1	0.336273	-0.373089	-0.341192	0.0527
ROR2	0.208876	-1.13262	0.408922	0.265
RYK	-0.0800392	-0.181553	0.573075	0.515
	ND = Non detected

## Sheet: Fig.S1D
NaCl	Bleo		Syn Control	Allo Scl cGvHD
1.14017	7.01982		1.45255	3.54828
1.66142	6.77462		0.434184	6.23774
0.577237	3.53882		0.776988	4.77364
1.39232	4.10952		1.16222	6.30916
0.52125	3.07335		1.86377	3.02925
1.12955	3.8161		0.868494	3.09753
0.494483	4.36759		0.589582	3.02385
0.538823	6.54986		0.64318	1.84456
1.54475	3.32448		1.20904	3.66703

## Sheet: Fig.2A
Control	WNT5A
20.368	117.958
13.4771	126.619
4.3396	71.1343
13.7928	90.1994
13.1638	89.4451
5.27674	102.552

## Sheet: Fig.2E
LacZ	WNT5A
0.786361	1.6878
1.11881	2.12254
0.882259	2.21843
1.18274	2.07139
1.07405	2.39105
0.955781	2.0586

## Sheet: Fig.2G
Dermal thickness			Hydroxyproline			Myofibroblasts
LacZ	WNT5A		LacZ	WNT5A		LacZ	WNT5A
1.0381	1.9263		1.11575	1.97781		1.125	3.5
1.02166	1.78497		0.81066	1.83991		1.125	4.5
0.94024	2.4977		1.07359	2.09338		0.750002	4.125
	1.49436			1.96664			3.5
	1.82255			1.64069			4.125
	1.93528			1.39726			4

[truncated: 78 more sheets: Fig.2H, Fig.S2A, Fig.S2B, Fig.S2F, Fig.S3F, Fig.S3G, Fig.S4A, Fig.S4B, Fig.3A, Fig.3D, Fig.3E, Fig3H, Fig. S5A, Fig.S5B, Fig.S5C, Fig.S5D, Fig.S5E, Fig.S5F, Fig.S5G, Fig.S6B …]
